# Supplementary material for: Trust in Information Sources and Parents’ Knowledge, Attitudes, and Practices (KAP) of Children’s PCV13 Vaccination in the Yangtze River Delta Region, China
Source: Vaccines (Basel). 2025 Sep 4;13(9):947. doi: 10.3390/vaccines13090947 (PMC12474068; doi:10.3390/vaccines13090947)
Supplement: Supplementary file 1 [file vaccines-13-00947-s001.zip]

Archive with 1 entries (1 files):
- vaccines-3788617-Table S1.pdf
